# Supplementary material for: Outcome of Atezolizumab Plus Bevacizumab Combination Therapy in High-Risk Patients with Advanced Hepatocellular Carcinoma
Source: Cancers (Basel). 2024 Feb 19;16(4):838. doi: 10.3390/cancers16040838 (PMC10887033; doi:10.3390/cancers16040838)
Supplement: Supplementary file 1 [file cancers-16-00838-s001.zip]

Archive with 1 entries (1 files):
- cancers-2842091-supplementary.pdf
